# Supplementary material for: A Possible Way to Relate the Effects of SARS-CoV-2-Induced Changes in Transferrin to Severe COVID-19-Associated Diseases
Source: Int J Mol Sci. 2022 May 31;23(11):6189. doi: 10.3390/ijms23116189 (PMC9181396; doi:10.3390/ijms23116189)
Supplement: Supplementary file 1 [file ijms-23-06189-s001.zip]

Archive with 1 entries (1 files):
- ijms-1715157-supplementary.pdf
